# Supplementary material for: Different RNA Elements Control Viral Protein Synthesis in Polerovirus Isolates Evolved in Separate Geographical Regions
Source: Int J Mol Sci. 2022 Oct 19;23(20):12503. doi: 10.3390/ijms232012503 (PMC9603980; doi:10.3390/ijms232012503)
Supplement: Supplementary file 1 [file ijms-23-12503-s001.zip]

Archive with 1 entries (1 files):
- ijms-1944556-supplementary.pdf
